# Supplementary material for: Cardiac Arrest During Exertion as a Presentation of Undiagnosed Kawasaki Disease: A Case Report
Source: J Clin Med. 2024 Oct 24;13(21):6380. doi: 10.3390/jcm13216380 (PMC11546350; doi:10.3390/jcm13216380)
Supplement: Supplementary file 1 [file jcm-13-06380-s001.zip]

Archive with 1 entries (1 files):
- jcm-3242010-supplementary.mp4
